# Supplementary material for: A cloud-based toolbox for the versatile environmental annotation of biodiversity data
Source: PLoS Biol. 2021 Nov 15;19(11):e3001460. doi: 10.1371/journal.pbio.3001460 (PMC8629388; doi:10.1371/journal.pbio.3001460)
Supplement: S1 Table — (XLSX) [file pbio.3001460.s001.xlsx]

## Sheet: Table S1
Layer	Dataset	Spatial Buffer	Temporal Buffer	Mean Elapsed	Run Date 1	Start Time 1	End Time 1	Elapsed 1	Run Date 2	Start Time 2	End Time 2	Elapsed 2
Landsat 8 EVI	benchmark_global	30m	16d	00:44:00	2020-11-03	13:14:00	14:04:00	00:50:00	2020-11-03	16:18:00	16:56:00	00:38:00
Landsat 8 EVI	benchmark_global	250m	16d	00:40:30	2020-11-03	14:16:00	14:55:00	00:39:00	2020-11-04	10:45:00	11:27:00	00:42:00
Landsat 8 EVI	benchmark_continental	30m	16d	00:36:00	2020-11-03	14:58:00	15:34:00	00:36:00	2020-11-04	11:43:00	12:19:00	00:36:00
Landsat 8 EVI	benchmark_local	30m	16d	00:22:00	2020-11-03	15:53:00	16:16:00	00:23:00	2020-11-04	12:26:00	12:47:00	00:21:00
MODIS LST Day	benchmark_global	1000m	1d	00:22:00	2020-11-04	12:56:00	13:19:00	00:23:00	2020-11-05	11:22:00	11:43:00	00:21:00
MODIS LST Day	benchmark_global	1000m	30d	00:59:00	2020-11-04	14:24:00	15:21:00	00:57:00	2020-11-05	12:51:00	13:52:00	01:01:00
MODIS LST Day	benchmark_continental	1000m	1d	00:20:00	2020-11-04	15:25:00	15:44:00	00:19:00	2020-11-05	14:13:00	14:34:00	00:21:00
MODIS LST Day	benchmark_local	1000m	1d	00:20:00	2020-11-04	16:14:00	16:33:00	00:19:00	2020-11-05	14:45:00	15:06:00	00:21:00
ESA CCI Land Cover	benchmark_global	300m	365d	00:15:30	2020-11-05	15:38:00	15:55:00	00:17:00	2020-11-05	17:41:00	17:55:00	00:14:00
ESA CCI Land Cover	benchmark_global	5000m	365d	00:14:00	2020-11-05	16:17:00	16:32:00	00:15:00	2020-11-06	10:56:00	11:09:00	00:13:00
ESA CCI Land Cover	benchmark_continental	300m	365d	00:13:00	2020-11-05	16:50:00	17:03:00	00:13:00	2020-11-06	11:30:00	11:43:00	00:13:00
ESA CCI Land Cover	benchmark_local	300m	365d	00:13:30	2020-11-05	17:21:00	17:34:00	00:13:00	2020-11-06	12:27:00	12:41:00	00:14:00
TNC Global Human Modification	benchmark_global	1000m	Static	00:14:30	2020-11-06	12:48:00	13:03:00	00:15:00	2020-11-06	15:16:00	15:30:00	00:14:00
TNC Global Human Modification	benchmark_global	10000m	Static	00:12:00	2020-11-06	13:11:00	13:23:00	00:12:00	2020-11-06	15:32:00	15:44:00	00:12:00
TNC Global Human Modification	benchmark_continental	1000m	Static	00:12:30	2020-11-06	13:25:00	13:37:00	00:12:00	2020-11-06	15:55:00	16:08:00	00:13:00
TNC Global Human Modification	benchmark_local	1000m	Static	00:13:00	2020-11-06	14:17:00	14:31:00	00:14:00	2020-11-06	16:33:00	16:45:00	00:12:00
Landsat 8 EVI	benchmark_global_month	30m	16d	00:50:00	2021-01-05	14:49:00	15:42:00	00:53:00	2021-01-05	15:55:00	16:42:00	00:47:00
Landsat 8 EVI	benchmark_global_year	30m	16d	01:02:00	2021-01-05	16:52:00	17:42:00	00:50:00	2021-01-06	12:32:00	13:46:00	01:14:00
Landsat 8 EVI	benchmark_continental_year	30m	16d	00:51:30	2021-01-06	02:04:00	02:52:00	00:48:00	2021-01-06	03:01:00	03:56:00	00:55:00
benchmark_global = 10,000 points, randomly sampled from the whole world (terrestrial), no latitude or longitude restrictions, all points assigned same date
benchmark_continental =10,000 points, randomly sampled from North America, all points assigned same date
benchmark_local = 10,000 points, randomly sampled from a 2 degree by 2 degree terrestrial bounding box, all points assigned same date
benchmark_global_time = record occurrences evenly distributed over the time period specified, as opposed to all records being on a single day
